# Supplementary material for: Performance of Qualitative and Quantitative Antigen Tests for SARS-CoV-2 Using Saliva
Source: Infect Dis Rep. 2021 Aug 24;13(3):742–7. doi: 10.3390/idr13030069 (PMC8395849; doi:10.3390/idr13030069)
Supplement: Supplementary file 1 [file idr-13-00069-s001.zip]

Archive with 1 entries (1 files):
- idr-1337346-supplementary.pdf
